# Supplementary material for: Impact of Physical Rehabilitation on Endometriosis and Adenomyosis-Related Symptoms: A Systematic Review and Meta-Analysis
Source: J Clin Med. 2025 Nov 21;14(23):8284. doi: 10.3390/jcm14238284 (PMC12692515; doi:10.3390/jcm14238284)
Supplement: Supplementary file 1 [file jcm-14-08284-s001.zip]

Archive with 1 entries (1 files):
- jcm-3933769-supplementary.xlsx
