# Supplementary material for: Impact of Physical Rehabilitation on Endometriosis and Adenomyosis-Related Symptoms: A Systematic Review and Meta-Analysis
Source: J Clin Med. 2025 Nov 21;14(23):8284. doi: 10.3390/jcm14238284 (PMC12692515; doi:10.3390/jcm14238284)
Supplement: Supplementary file 1 [file jcm-14-08284-s001.zip › jcm-3933769-supplementary.xlsx]

## Sheet: ST1
Supplementary Table S1. Intervention parameters on the included randomized controlled trials
Authors	Intervention parameters		Duration, frequency
	IG	CG
Del Forno et al., 2021; Del Forno et al., 2023	Thiele massage (digital pressure andsubsequent stretching of the muscles in order to relax them, restoring normal pelvic floor tone and the ability tocoordinate muscle behavior).	Waiting list / routne care	5 sesions (30 min each) on weeks 1, 3, 5, 8 and 11.
Farshi et al., 2020	Intervention based on Orem’s self-care model that focuses on each individual’s ability to perform self-care, identifying patients’ needs and the role of groups’structured relationships as well as defined tasks and allocated responsibilities for providing group members with healthcare.	Waiting list / routne care	7 sessions, 60–90-min/session, weekly. 7–8 participants in each session.
Zhao et al., 2012	PMR training: The first session of the training was an introductory group discussion of anxiety and depression in endometriosis patients, as well as a rationale and a general description of the purpose of relaxation. In the second session, the subjects were taught how to relax and contract the muscles of the right hand and forearm, right biceps, left hand and forearm, left biceps, forearm, upper …	GnRH agonist therapy: one dose of depot leuprolide (11.25 mg).	24 sessions, 40-min/session, twice per week, 12 weeks.
Napadow et al., 2012	RAVANS stimulation: 2 electrodes inserted in the left ear at the cymba concha and the slope between the antihelix and cavum concha (innervated by the vagal nerve). NVAS procedure: 2 electrodes inserted into the ear lobe (innervated by the great auricular nerve) of the left auricle. The stimulus duration, intensity, pulse frequency, and all other stimulation parameters were the same between RAVANS…		RAVANS (1 session) and NVAS (1 session) were performed separately (occurring in a counterbalanced order) spaced at least 1 week apart.
Mira et al., 2020	TENS were self-applied with a comercial device (Tanyx®): frequency: 85 Hz; pulse duration: 75 ms; intensity options: 10, 20, or 30 mA (participants were instructed to choose a perception of the electrical stimulus that was “strong, but comfortable”, always at the sensitive threshold). The device has an on/off button; a 3-volt lithium battery, lasting for 6 h of continuous application, with 46.5 m…	Waiting list / routne care	Twice a day, 20 min per application, for 8 weeks.
Bergström et al., 2005	Physical training: 3 sessions of 30-min fast walks and 2 sessoins of 1-h aerobic training per week.The patients themselves could choose the level of aerobic training. Training commenced with the GnRH treatment and continued for 12 months.	Groserilin treatment: 21.6 mg goserelin over a period of 6 months.	Groserilin treatment: 6 months. Physical training: 5 sessions (2x30min and 3x60min) per week, 12 months.
Carpenter et al., 1995	Danazol/exercise: Participants were prescribed with individualized exercises based on their baseline fitness levels and desired mode of exercise. Based on treadmill test results, each subject was assigned an exercise target heart rate zone (50-70% of maximum heart rate). Warm-up and cool-down periods were accomplished with flexibility exercises. Additionally, subjects were instructed to walking u…	Danazol: participants were instructed to maintain their usual level of activity	4 sessions/week, 40 min/session, at 20 metabolic units.
Gonçalves et al., 2016	Hatha Yoga: Sessions included 30min conversation and interaction among the participants; 10min of initial physical and psychological relaxation, with pranayamas, intonation of mantras, and body awareness; 60min of asanas (hatha yoga postures with 5–10 breathing exercises); 10min of exercises for physical and psychological relaxation that included meditation, breathing techniques, and chanted mant…	Waiting list / routne care	Hatha Yoga: 2-hour sessions, twice a week for 8 weeks.
Thabet et al., 2018	HILT Group: pulsed emission (1064 nm), peak power (3 kW), energy density fluency (810-1780 mJ/cm2), pulse duration (120–150 μs), frequency (10–40 Hz); total application time was ~20 min. The total average energy of the HILT application was 1300 J administered in three phases: 1st phase (laser fluency: 510 mJ/cm2 for an average total energy of 500 J, including fast scanning for the suprapubic area…	Sham HILT group: received sham laser at the same frequency	Three times per week for 8 weeks
Bi et al., 2018	2-100Hz, 2 gel pads bilaterally attached to: (i) 3 cm directly above the tip of the medial malleoulus on the posterior border of the tibia, (ii) on the anterior median line of the lower abdomen, 4 cun below the belly button, and (iii) on the anterior median line of the lower abdomen, 3 cun below the belly button).	Waiting list / routne care	30 min/session, once daily, 3 sessions weekly, 10 weeks.
Lutfi et al., 2023	Telehealth-delivered exercise group: The exercises included cardiorespiratory exercise and stretching and SSE of muscles within the lumbopelvic area. The cardiorespiratory fitness training used an interval training protocol which consisted of 4 min exercise bouts, repeated three times and separated by two minutes of active recovery. The interval training was preceded by a 3 min warm-up, with a to…	Control group: were instructed to continue with their activities of daily living	Telehealth-delivered exercise group: Participants completed a 1 h supervised session. VR-delivered exercise group: Participants completed a 1 h unsupervised session.
Artacho-Cordón et al., 2023 Salinas-Asensio et al., 2025	“Physio-EndEA” group: program divided into 2 phases. The first 1-week phase comprises individualized sessions for initial motor control training by rehabilitative ultrasound imaging and Stabilizer Pressure Biofeedback. The second phase was focused on aerobic, resistance, stretching and motor control exercises adapted to the physical capacity of each participant. Each session started with a warm-u…	Control group: continued receiving their usual treatments from their gynecologist.	“Physio-EndEA” group: 9-week program in two phases. Phase 1: 1 week , 1-2 sessions. Phase 2: twice-weekly 90-min sessions
Muñoz-Gómez et al., 2023	Manual therapy group: The participants received a manual therapy protocol consisting of the combination of soft tissue and articulatory techniques: Occiput, atlas, and axis; thoraco-lumbar; global sacroiliac; abdominal and broad ligament manipulation techniques, pelvic diaphragm release technique and sphenoid and fourth ventricle techniques.	Placebo group: The participants received light contact on the same points and for the same amount of time as the experimental group.	The interventions lasted for 8 weeks, with one session for 30 min every 15 days.
Carralero-Martínez et al., 2022	CRMRF: Both groups were given pain education consisting of pain and central sensitization concepts, gate control theory, and notions on the neurotransmitters that can influence (increase/decrease) pain. All patients received CRMRF using a 35 mm resistive electrode, however the sham group participants received deactivated CRMRF. Physiotherapeutic techniques: they commenced with slow, smooth and in…	Deactivated CRMRF and same physiotherapeutic techniques and pain education	Treatment consisted of 10 sessions performed once a week.
Merlot et al., 2022	VR-Endocare treatment: It was displayed through a VR headset (Oculus Quest) with high-quality headphones (APK K-240-MKII). Endocare is a standalone medical software device comprised of an application stored in a VR headset that is intended to mitigate pain for people prone to endometriosis. Endocare offers a 20-minute treatment consisting of a combination of auditory (eg, alpha/theta binaural bea…	2D Sham group: The digital control program was displayed through a tablet (Samsung Galaxy Tab A) with high-quality headphones similar to those used in the Endocare group (APK K-240-MKII). The digital comparator was a 20-minute control with the same composition as the Endocare treatment (same context, environment, and duration) but without any immersive effects of the VR headset itself, nor the au…	1 session
Mechsner et al., 2023	tDCS group: Transcranial direct current stimulation was applied with a battery-powered constant-current stimulation device and was transferred by saline-soaked surface sponge electrodes (35 cm2). Patients received anodal stimulation of the primary motor cortex. The placement of the anode was according to the C3/C4 EEG position (EEG 10/20 system), while the cathode was positioned supraorbitally on…	Sham control group: Sham and anodal stimulation were continued for 20 minutes.	The treatment period consisted of 10 days (Monday to Friday of 2 consecutive weeks) with a stimulation break on the weekend. Patients received daily stimulation for 20 minutes with tDCS (anodal/active or sham/placebo stimulation).
Rodríguez-Ruiz et al., 2023	Thermal circuit (60–75 min) including warm, hot, and cold-water baths, steam room, and hot stone table, followed by 15-min Swedish massage with essential oils. Final session included an additional 15-min traditional Kessa massage. All massages performed by experienced therapists.	Control group: continued receiving their usual treatments from their gynecologist.	4-week program; 3 sessions of 1.5 h each, spaced 14 days apart
CRMRF: Capacitive Resistive Monopolar Radiofrequency; ECG: Electrocardiography; GnRH-a: Gonadotropin-Releasing Hormone agonist; HILT: High-Intensity Laser Therapy; NVAS: Nonvagal Auricular Stimulation; PMR: Progressive Muscle Relaxation; RAVANS: Respiratory-gated Auricular Vagal Afferent Nerve Stimulation; SSE: Specific Stabilizing Exercise; tDCS: Transcranial Direct Current Stimulation; TENS: Tr…
